# Supplementary material for: Multi-Omics Analysis Reveals That SlERF.D6 Synergistically Regulates SGAs and Fruit Development
Source: Front Plant Sci. 2022 Apr 8;13:860577. doi: 10.3389/fpls.2022.860577 (PMC9024245; doi:10.3389/fpls.2022.860577)
Supplement: Supplementary file 10 [file Table_9.XLSX]

## Sheet: Supplementary Table 9
Supplementary Table 9. The content of SGAs in transient expression fruit.
Name	EV	E8: SlERF.D6-1	E8: SlERF.D6-2	E8: SlERF.D6-3
Furosutanol-26-aldehyde	1.15685e+06	2.65846e+06	2.34989e+06	1.4662e+06
Furosutanol-26-aldehyde	1.25984e+06	2.57979e+06	2.30367e+06	1.32804e+06
Furosutanol-26-aldehyde	1.2576e+06	2.69703e+06	2.30574e+06	1.70657e+06
Tomatidine	94615.4	14725.4	46521.8	63660.7
Tomatidine	97212.7	18660.7	41837.1	61883.8
Tomatidine	100625	17980.2	46792.8	67966.2
β1-tomatine	39679.5	217143	150960	97279.3
β1-tomatine	38216.1	208892	139596	88697.7
β1-tomatine	35624.6	201661	148087	80435.2
α-tomatine	1.49396e+06	2.97128e+06	2.97011e+06	2.28378e+06
α-tomatine	1.6098e+06	3.03787e+06	2.63181e+06	2.10775e+06
α-tomatine	1.53326e+06	2.9718e+06	2.68001e+06	2.47461e+06
esculeoside A	3.25279e+06	4.64877e+06	4.50834e+06	4.06613e+06
esculeoside A	3.09853e+06	4.15786e+06	4.79294e+06	3.73109e+06
esculeoside A	2.97865e+06	5.03672e+06	4.23399e+06	3.25279e+06
Name	EV	TRV2: SlERF.D6-1	TRV2: SlERF.D6-2	TRV2: SlERF.D6-3
Furosutanol-26-aldehyde	589895	197643	398122	382994
Furosutanol-26-aldehyde	653312	266697	377373	434771
Furosutanol-26-aldehyde	548844	266023	420603	453058
Tomatidine	5.06409e+08	6.62673e+08	5.8623e+08	6.01609e+08
Tomatidine	5.27533e+08	6.68266e+08	5.71268e+08	6.09922e+08
Tomatidine	5.28607e+08	6.84472e+08	5.9862e+08	6.18837e+08
β1-tomatine	366284	102876	194544	273429
β1-tomatine	272539	95507.5	220288	282867
β1-tomatine	323390	94308.5	144723	243850
α-tomatine	1.03941e+08	8.5835e+07	9.78865e+07	7.72466e+07
α-tomatine	1.00793e+08	8.72524e+07	9.76917e+07	9.64938e+07
α-tomatine	9.93736e+07	8.21545e+07	9.53617e+07	9.34295e+07
esculeoside A	533253	79356.1	113758	30484.9
esculeoside A	511050	74866.8	146811	30896.5
esculeoside A	557383	83346.8	103639	31411.2
